# Supplementary material for: Not Just a Pain: A Medical Simulation Case About Biased Communication and Osteomyelitis in Pediatric Sickle Cell Anemia
Source: MedEdPORTAL. 2023 Aug 16;19:11335. doi: 10.15766/mep_2374-8265.11335 (PMC10427742; doi:10.15766/mep_2374-8265.11335)
Supplement: Supplementary file 1 — Simulation Case.docxSimulation Stimuli.pptxDebriefing Materials.pptx [file mep_2374-8265.11335-s001.zip]

Archive with 4 entries (4 files):
- B. Simulation Stimuli.pptx
- C. Debriefing Materials.pptx
- A. Simulation Case.docx
- _Educational Summary Report_11335.pdf
